# Supplementary material for: mTORC2 Is the Major Second Layer Kinase Negatively Regulating FOXO3 Activity
Source: Molecules. 2022 Aug 24;27(17):5414. doi: 10.3390/molecules27175414 (PMC9457944; doi:10.3390/molecules27175414)
Supplement: Supplementary file 1 [file molecules-27-05414-s001.zip]

Archive with 1 entries (1 files):
- molecules-1850492-supplementary.pdf
